# Supplementary material for: Morphological and genetic identification of Halophila species and a new distribution record of Halophila nipponica at the Tanjung Adang Laut shoal, Johor, Malaysia
Source: PLoS One. 2024 Oct 3;19(10):e0309143. doi: 10.1371/journal.pone.0309143 (PMC11449352; doi:10.1371/journal.pone.0309143)
Supplement: S2 Table — The number of base substitutions per site from between sequences are shown. Analyses were conducted using the Tamura 3-parameter model [1]. The rate variation among sites was modeled with a gamma distribution (shape parameter = 1). This analysis involved 100 nucleotide sequences. Codon positions included were 1st+2nd+3rd+Noncoding. All ambiguous positions were removed for each sequence pair (pairwise deletion option). There were a total of 651 positions in the final dataset. Evolutionary analyses were conducted in MEGA11 [2]. (*), Samples of this study; (#), Undeposited sequences from Japar Sidik Bujang (JSB). (XLSX) [file pone.0309143.s002.xlsx]

## Sheet: Table S2
Table S2. Estimates of evolutionary divergence between sequences.The number of base substitutions per site from between sequences are shown. Analyses were conducted using the Tamura 3-parameter model [1]. The rate variation among sites was modeled with a gamma distribution (shape parameter = 1). This analysis involved 100 nucleotide sequences. Codon positions included were 1st+2nd+3rd+Noncoding. …
		1	2	3	4	5	6	7	8	9	10	11	12	13	14	15	16	17	18	19	20	21	22	23	24	25	26	27	28	29	30	31	32	33	34	35	36	37	38	39	40	41	42	43	44	45	46	47	48
1	MY010207SYS1 H. ovalis (BL)#
2	MY010207SYS2 H. ovalis (BL)#	0
3	MY010207SYS3 H. ovalis (BL)#	0	0
4	MY010207MS1 H. ovalis (RL)#	0.0303693	0.0303693	0.0303693
5	MY010207MS2 H. ovalis (RL)#	0.0303215	0.0303215	0.0303215	0.0016117
6	MY010207MS3 H. ovalis (RL)#	0.0303215	0.0303215	0.0303215	0.0016117	0
7	MY010207MS4 H. ovalis (SL)#	0.0199031	0.0199031	0.0199031	0.00981889	0.00979519	0.00979519
8	MY010207MS5 H. ovalis (SL)#	0.0199031	0.0199031	0.0199031	0.00981889	0.00979519	0.00979519	0
9	MY010207MS6 H. ovalis (SL)#	0.0199031	0.0199031	0.0199031	0.00981889	0.00979519	0.00979519	0	0
10	MY010207MS1 H. ovalis (BL)#	0.0201241	0.0201241	0.0201241	0.0508033	0.0506806	0.0506806	0.0395353	0.0395353	0.0395353
11	MY010207MS2 H. ovalis (BL)#	0.0201241	0.0201241	0.0201241	0.0508033	0.0506806	0.0506806	0.0395353	0.0395353	0.0395353	0
12	MY010207MS3 H. ovalis (BL)#	0.0201241	0.0201241	0.0201241	0.0508033	0.0506806	0.0506806	0.0395353	0.0395353	0.0395353	0	0
13	MY010207TALS1 H. ovalis (BL)#	0.0233205	0.0233205	0.0233205	0.0166523	0.0166021	0.0166021	0.00654272	0.00654272	0.00654272	0.0431989	0.0431989	0.0431989
14	MY010207TALS2 H. ovalis (BL)#	0.0233205	0.0233205	0.0233205	0.0166523	0.0166021	0.0166021	0.00654272	0.00654272	0.00654272	0.0431989	0.0431989	0.0431989	0
15	MY010207TALS3 H. ovalis (BL)#	0.0233205	0.0233205	0.0233205	0.0166523	0.0166021	0.0166021	0.00654272	0.00654272	0.00654272	0.0431989	0.0431989	0.0431989	0	0
16	MY010207TALS2 H. ovalis (SL)#	0.0233599	0.0233599	0.0233599	0.0166523	0.0166021	0.0166021	0.00654272	0.00654272	0.00654272	0.0432764	0.0432764	0.0432764	1.11022e-16	1.11022e-16	1.11022e-16
17	MY010207TALS3 H. ovalis (SL)#	0.0233599	0.0233599	0.0233599	0.0166523	0.0166021	0.0166021	0.00654272	0.00654272	0.00654272	0.0432764	0.0432764	0.0432764	1.11022e-16	1.11022e-16	1.11022e-16	1.11022e-16
18	MY121200PMB H. ovalis#	0.00486778	0.00486778	0.00486778	0.0321062	0.0320613	0.0320613	0.0216024	0.0216024	0.0216024	0.0218095	0.0218095	0.0218095	0.0250282	0.0250282	0.0250282	0.0250706	0.0250706
19	MY121200MG H. ovalis#	0.00652229	0.00652229	0.00652229	0.0321616	0.0321164	0.0321164	0.0216387	0.0216387	0.0216387	0.0236127	0.0236127	0.0236127	0.0250706	0.0250706	0.0250706	0.0251131	0.0251131	0.0016185
20	MY010207TALS1 H. ovalis (SL)*	0.00324305	0.00324305	0.00324305	0.0268256	0.0267916	0.0267916	0.0164958	0.0164958	0.0164958	0.0236503	0.0236503	0.0236503	0.0198703	0.0198703	0.0198703	0.0199036	0.0199036	0.00486783	0.00487577
21	MY010207TALS2 H. ovalis (SL)*	0.00324305	0.00324305	0.00324305	0.0268256	0.0267916	0.0267916	0.0164958	0.0164958	0.0164958	0.0236503	0.0236503	0.0236503	0.0198703	0.0198703	0.0198703	0.0199036	0.0199036	0.00486783	0.00487577	1.11022e-16
22	MY010207TALS3 H. ovalis (SL)*	0.00324305	0.00324305	0.00324305	0.0268256	0.0267916	0.0267916	0.0164958	0.0164958	0.0164958	0.0236503	0.0236503	0.0236503	0.0198703	0.0198703	0.0198703	0.0199036	0.0199036	0.00486783	0.00487577	1.11022e-16	1.11022e-16
23	AF366420.1 H. ovalis Malaysia	0.00324301	0.00324301	0.00324301	0.0303693	0.0303215	0.0303215	0.0199031	0.0199031	0.0199031	0.0201241	0.0201241	0.0201241	0.0233205	0.0233205	0.0233205	0.0233599	0.0233599	0.00161429	0.00324065	0.00324305	0.00324305	0.00324305
24	KF620346.1 H. ovalis Malaysia	0.00161589	0.00161589	0.00161589	0.0285911	0.0285502	0.0285502	0.0181934	0.0181934	0.0181934	0.0218807	0.0218807	0.0218807	0.0215893	0.0215893	0.0215893	0.0216256	0.0216256	0.0032354	0.00487577	0.0016159	0.0016159	0.0016159	0.00161589
25	KF620344.1 H. ovalis Malaysia	0.00651152	0.00651152	0.00651152	0.0339031	0.0338512	0.0338512	0.0233299	0.0233299	0.0233299	0.0235702	0.0235702	0.0235702	0.0267774	0.0267774	0.0267774	0.026823	0.026823	0.00161587	0.00324826	0.00651162	0.00651162	0.00651162	0.00323539	0.00486778
26	KF620343.1 H. ovalis Malaysia	0.00486778	0.00486778	0.00486778	0.0321062	0.0320613	0.0320613	0.0216024	0.0216024	0.0216024	0.0218095	0.0218095	0.0218095	0.0250282	0.0250282	0.0250282	0.0250706	0.0250706	0	0.0016185	0.00486783	0.00486783	0.00486783	0.00161429	0.0032354	0.00161587
27	KF620342.1 H. ovalis Malaysia	0.00324301	0.00324301	0.00324301	0.0303693	0.0303215	0.0303215	0.0199031	0.0199031	0.0199031	0.0201241	0.0201241	0.0201241	0.0233205	0.0233205	0.0233205	0.0233599	0.0233599	0.00161429	0.00324065	0.00324305	0.00324305	0.00324305	0	0.00161589	0.00323539	0.00161429
28	OM478532.1 H. ovalis Taiwan	0.00525134	0.00525134	0.00525134	0.0214904	0.0214904	0.0214904	0.0214904	0.0214904	0.0214904	0.0218553	0.0218553	0.0218553	0.0251783	0.0251783	0.0251783	0.0252242	0.0252242	0.00349084	0.00525485	0.00525139	0.00525139	0.00525139	0.00174075	0.00348946	0.00524563	0.00349084	0.00174075
29	MT347907.1 H. ovalis Sri Lanka	0.00521248	0.00521248	0.00521248	0.0212806	0.0212806	0.0212806	0.0212806	0.0212806	0.0212806	0.0234215	0.0234215	0.0234215	0.0249434	0.0249434	0.0249434	0.0249886	0.0249886	0.0034533	0.00520582	0.00521259	0.00521259	0.00521259	0.00172459	0.00346206	0.00519672	0.0034533	0.00172459	0.00348946
30	KM609942.1 H. ovalis India	0.00488945	0.00488945	0.00488945	0.0304216	0.0303735	0.0303735	0.0216614	0.0216614	0.0216614	0.021917	0.021917	0.021917	0.0251065	0.0251065	0.0251065	0.0251493	0.0251493	0.00324064	0.00488369	0.00488954	0.00488954	0.00488954	0.0016185	0.0032483	0.00487568	0.00324064	0.0016185	0.00348946	0
31	KX668192.1 H. ovalis Thailand	0.00324301	0.00324301	0.00324301	0.0303693	0.0303215	0.0303215	0.0199031	0.0199031	0.0199031	0.0201241	0.0201241	0.0201241	0.0233205	0.0233205	0.0233205	0.0233599	0.0233599	0.00161429	0.00324065	0.00324305	0.00324305	0.00324305	0	0.00161589	0.00323539	0.00161429	0	0.00174075	0.00172459	0.0016185
32	KP408241.1 H. ovalis Thailand	0.00486783	0.00486783	0.00486783	0.0321078	0.0320626	0.0320626	0.0216029	0.0216029	0.0216029	0.020197	0.020197	0.020197	0.025029	0.025029	0.025029	0.0250714	0.0250714	0.00323661	0.00487089	0.00486787	0.00486787	0.00486787	0.00161429	0.00323542	0.00486296	0.00323661	0.00161429	0	0.00345331	0.00324065	0.00161429
33	KF620351.1 H. ovalis Thailand	0.00324301	0.00324301	0.00324301	0.0303693	0.0303215	0.0303215	0.0199031	0.0199031	0.0199031	0.0201241	0.0201241	0.0201241	0.0233205	0.0233205	0.0233205	0.0233599	0.0233599	0.00161429	0.00324065	0.00324305	0.00324305	0.00324305	0	0.00161589	0.00323539	0.00161429	0	0.00174075	0.00172459	0.0016185	0	0.00161429
34	KC175912.1 H. ovalis Vietnam	0.0033801	0.0033801	0.0033801	0.0207651	0.0207651	0.0207651	0.0207651	0.0207651	0.0207651	0.0210077	0.0210077	0.0210077	0.0225258	0.0225258	0.0225258	0.0225654	0.0225654	0.00168219	0.0033775	0.00338015	0.00338015	0.00338015	0	0.00168394	0.00337178	0.00168219	0	0.00174075	0.00172459	0.00168394	0	0.00168219	0
35	AB436930.1 H. ovalis Indonesia	0.00983331	0.00983331	0.00983331	0.0412231	0.0411421	0.0411421	0.0303648	0.0303648	0.0303648	0.0201922	0.0201922	0.0201922	0.0339012	0.0339012	0.0339012	0.03396	0.03396	0.0114823	0.0131884	0.0132026	0.0132026	0.0132026	0.00983331	0.011512	0.0131661	0.0114823	0.00983331	0.0106543	0.0123016	0.0115308	0.00983331	0.00986549	0.00983331	0.0102539
36	AF366421.1 H. ovalis Japan	0.00324301	0.00324301	0.00324301	0.0303693	0.0303215	0.0303215	0.0199031	0.0199031	0.0199031	0.0201241	0.0201241	0.0201241	0.0233205	0.0233205	0.0233205	0.0233599	0.0233599	0.00161429	0.00324065	0.00324305	0.00324305	0.00324305	0	0.00161589	0.00323539	0.00161429	0	0.00174075	0.00172459	0.0016185	0	0.00161429	0	0	0.00983331
37	AF366418.1 H. ovalis Australia	0.00819343	0.00819343	0.00819343	0.0395095	0.0394353	0.0394353	0.0286841	0.0286841	0.0286841	0.0185061	0.0185061	0.0185061	0.0322106	0.0322106	0.0322106	0.0322664	0.0322664	0.00984241	0.0115396	0.0115504	0.0115504	0.0115504	0.00819343	0.00986596	0.0115201	0.00984241	0.00819343	0.00887662	0.0105425	0.00988212	0.00819343	0.00821959	0.00819343	0.00854375	0.00162108	0.00819343
38	OQ597146.1 H. ovalis Singapore	0.00324305	0.00324305	0.00324305	0.0268256	0.0267916	0.0267916	0.0164958	0.0164958	0.0164958	0.0236503	0.0236503	0.0236503	0.0198703	0.0198703	0.0198703	0.0199036	0.0199036	0.00486783	0.00487577	1.11022e-16	1.11022e-16	1.11022e-16	0.00324305	0.0016159	0.00651162	0.00486783	0.00324305	0.00525139	0.00521259	0.00488954	0.00324305	0.00486787	0.00324305	0.00338015	0.0132026	0.00324305	0.0115504
39	OQ597093.1 H. ovalis Singapore	0.00324305	0.00324305	0.00324305	0.0268256	0.0267916	0.0267916	0.0164958	0.0164958	0.0164958	0.0236503	0.0236503	0.0236503	0.0198703	0.0198703	0.0198703	0.0199036	0.0199036	0.00486783	0.00487577	1.11022e-16	1.11022e-16	1.11022e-16	0.00324305	0.0016159	0.00651162	0.00486783	0.00324305	0.00525139	0.00521259	0.00488954	0.00324305	0.00486787	0.00324305	0.00338015	0.0132026	0.00324305	0.0115504	1.11022e-16
40	OQ597120.1 H. ovalis Singapore	0.00325353	0.00325353	0.00325353	0.0286866	0.0286457	0.0286457	0.019969	0.019969	0.019969	0.0201908	0.0201908	0.0201908	0.0233978	0.0233978	0.0233978	0.0234375	0.0234375	0.00161952	0.00325118	0.00325357	0.00325357	0.00325357	0	0.00162112	0.00324589	0.00161952	0	0.00174075	0.00172459	0.00162375	0	0.00161952	0	0	0.00986545	0	0.00822025	0.00325357	0.00325357
41	OQ597097.1 H. minor Singapore	0.00324301	0.00324301	0.00324301	0.0303693	0.0303215	0.0303215	0.0199031	0.0199031	0.0199031	0.0201241	0.0201241	0.0201241	0.0233205	0.0233205	0.0233205	0.0233599	0.0233599	0.00161429	0.00324065	0.00324305	0.00324305	0.00324305	0	0.00161589	0.00323539	0.00161429	0	0.00174075	0.00172459	0.0016185	0	0.00161429	0	0	0.00983331	0	0.00819343	0.00324305	0.00324305	0
42	OQ831661.1 H. minor Singapore	0.00673077	0.00673077	0.00673077	0.0295859	0.0295859	0.0295859	0.0277549	0.0277549	0.0277549	0.017287	0.017287	0.017287	0.0295336	0.0295336	0.0295336	0.0295859	0.0295859	0.00842444	0.0101596	0.0101676	0.0101676	0.0101676	0.00673077	0.00844288	0.0101421	0.00842444	0.00673077	0.00706205	0.0087381	0.00844288	0.00673077	0.00675203	0.00673077	0.0067995	0.0067515	0.00673077	0.00506255	0.0101676	0.0101676	0.00673077	0.00673077
43	OQ831660.1 H. minor Singapore	0.00675352	0.00675352	0.00675352	0.0296897	0.0296897	0.0296897	0.0278518	0.0278518	0.0278518	0.0173473	0.0173473	0.0173473	0.029637	0.029637	0.029637	0.0296897	0.0296897	0.00845295	0.0101942	0.0102022	0.0102022	0.0102022	0.00675352	0.00847154	0.0101766	0.00845295	0.00675352	0.00708713	0.00876881	0.00847154	0.00675352	0.00677495	0.00675352	0.00682273	0.00677441	0.00675352	0.00507972	0.0102022	0.0102022	0.00675352	0.00675352	0
44	AF366425.1 H. johnsonii USA	0.00486776	0.00486776	0.00486776	0.0357141	0.0356549	0.0356549	0.0250701	0.0250701	0.0250701	0.0149834	0.0149834	0.0149834	0.0285398	0.0285398	0.0285398	0.0285886	0.0285886	0.0065006	0.00816312	0.00816696	0.00816696	0.00816696	0.00486776	0.00651157	0.00814965	0.0065006	0.00486776	0.00526725	0.00695318	0.00652215	0.00486776	0.00488143	0.00486776	0.00507365	0.00488117	0.00486776	0.00325345	0.00816696	0.00816696	0.00488358	0.00486776	0.00166984	0.00167544
45	AF366426.1 H. hawaiiana USA	0.011512	0.011512	0.011512	0.0430896	0.0430009	0.0430009	0.0321567	0.0321567	0.0321567	0.021955	0.021955	0.021955	0.0357163	0.0357163	0.0357163	0.0357786	0.0357786	0.0131664	0.0148875	0.0149054	0.0149054	0.0149054	0.011512	0.0132026	0.0148621	0.0131664	0.011512	0.0124778	0.0141118	0.0132242	0.011512	0.0115506	0.011512	0.0120063	0.00488108	0.011512	0.00325341	0.0149054	0.0149054	0.0115497	0.011512	0.00847003	0.0084989	0.00653095
46	MY120100PG H. major#	0.0435258	0.0435258	0.0435258	0.0787689	0.0785593	0.0785593	0.0664223	0.0664223	0.0664223	0.0456692	0.0456692	0.0456692	0.0704037	0.0704037	0.0704037	0.0705392	0.0705392	0.0491503	0.0511948	0.0473664	0.0473664	0.0473664	0.0473596	0.0454384	0.0472166	0.0491503	0.0473596	0.0475649	0.0510278	0.0493868	0.0473596	0.0455779	0.0473596	0.0476763	0.0533705	0.0473596	0.0515844	0.0473664	0.0473664	0.0475216	0.0473596	0.0452434	0.0454098	0.0474995	0.0553667
47	MY121200PMB H. major#	0.0454323	0.0454323	0.0454323	0.0809034	0.0806844	0.0806844	0.0684668	0.0684668	0.0684668	0.0437435	0.0437435	0.0437435	0.0724755	0.0724755	0.0724755	0.0726158	0.0726158	0.0472166	0.0492412	0.0493024	0.0493024	0.0493024	0.0454323	0.0473596	0.0452981	0.0472166	0.0454323	0.0454703	0.0489333	0.0474404	0.0454323	0.043657	0.0454323	0.0456582	0.0513906	0.0454323	0.0496117	0.0493024	0.0493024	0.0455873	0.0454323	0.0432621	0.0434205	0.0455646	0.0533705	0.00162129
48	MY121200PS H. major#	0.0452664	0.0452664	0.0452664	0.0805853	0.0803693	0.0803693	0.0682063	0.0682063	0.0682063	0.043583	0.043583	0.043583	0.072197	0.072197	0.072197	0.0723359	0.0723359	0.0470443	0.0490599	0.0491199	0.0491199	0.0491199	0.0452664	0.0471855	0.045134	0.0470443	0.0452664	0.0452887	0.0487391	0.0472658	0.0452664	0.0434974	0.0452664	0.0454832	0.0511985	0.0452664	0.0494266	0.0491199	0.0491199	0.0454204	0.0452664	0.043099	0.0432561	0.0453972	0.0531697	0.00162129	1.11022e-16
49	MY010207TALS4 H. major*	0.0470473	0.0470473	0.0470473	0.0825168	0.0823028	0.0823028	0.0700893	0.0700893	0.0700893	0.0453582	0.0453582	0.0453582	0.0740914	0.0740914	0.0740914	0.0742341	0.0742341	0.0488342	0.0508598	0.0509144	0.0509144	0.0509144	0.0470473	0.0489731	0.0469171	0.0488342	0.0470473	0.047204	0.0506506	0.0490566	0.0470473	0.0452693	0.0470473	0.0473374	0.0529976	0.0470473	0.0512252	0.0509144	0.0509144	0.0472076	0.0470473	0.044929	0.0450928	0.0471758	0.0549758	0.00324611	0.00161956	0.00161432
50	MY010207TALS5 H. major*	0.0451366	0.0451366	0.0451366	0.0803693	0.0801657	0.0801657	0.0680363	0.0680363	0.0680363	0.0434493	0.0434493	0.0434493	0.0720097	0.0720097	0.0720097	0.0721474	0.0721474	0.0469171	0.0489234	0.0489731	0.0489731	0.0489731	0.0451366	0.0470473	0.0450151	0.0469171	0.0451366	0.0451293	0.0485761	0.0471273	0.0451366	0.0433651	0.0451366	0.0453378	0.0510352	0.0451366	0.04927	0.0489731	0.0489731	0.0452901	0.0451366	0.0429653	0.0431213	0.0452577	0.0529976	0.00488434	0.0032461	0.00323557
51	MY010207TALS6 H. major*	0.0470473	0.0470473	0.0470473	0.0825168	0.0823028	0.0823028	0.0700893	0.0700893	0.0700893	0.0453582	0.0453582	0.0453582	0.0740914	0.0740914	0.0740914	0.0742341	0.0742341	0.0488342	0.0508598	0.0509144	0.0509144	0.0509144	0.0470473	0.0489731	0.0469171	0.0488342	0.0470473	0.047204	0.0506506	0.0490566	0.0470473	0.0452693	0.0470473	0.0473374	0.0529976	0.0470473	0.0512252	0.0509144	0.0509144	0.0472076	0.0470473	0.044929	0.0450928	0.0471758	0.0549758	0.00653446	0.00488434	0.00486842
52	MT028356.1 H. major Indonesia	0.0525723	0.0525723	0.0525723	0.0885838	0.0883638	0.0883638	0.075964	0.075964	0.075964	0.05087	0.05087	0.05087	0.0800177	0.0800177	0.0800177	0.0801728	0.0801728	0.054384	0.0564496	0.0564977	0.0564977	0.0564977	0.0525723	0.0545271	0.0524382	0.054384	0.0525723	0.0531707	0.0566087	0.0546206	0.0525723	0.0507698	0.0525723	0.0531027	0.0586109	0.0525723	0.0568308	0.0564977	0.0564977	0.0527525	0.0525723	0.0506086	0.0507942	0.0527035	0.0606192	0.00816929	0.0065203	0.00649907
53	MT028355.1 H. major Indonesia	0.0543907	0.0543907	0.0543907	0.0905631	0.0903446	0.0903446	0.0778905	0.0778905	0.0778905	0.0526827	0.0526827	0.0526827	0.0819568	0.0819568	0.0819568	0.0821159	0.0821159	0.0562117	0.0582882	0.0583309	0.0583309	0.0583309	0.0543907	0.0563529	0.0542587	0.0562117	0.0543907	0.05513	0.0585643	0.0564496	0.0543907	0.052579	0.0543907	0.054998	0.0604492	0.0543907	0.0586684	0.0583309	0.0583309	0.0545775	0.0543907	0.0524782	0.0526709	0.0545197	0.0624652	0.00982427	0.00816985	0.00814317
54	AB436928.1 H. major Indonesia	0.0488371	0.0488371	0.0488371	0.0844584	0.0842465	0.0842465	0.0719821	0.0719821	0.0719821	0.0471424	0.0471424	0.0471424	0.0759957	0.0759957	0.0759957	0.076142	0.076142	0.0506331	0.052669	0.052718	0.052718	0.052718	0.0488371	0.0507698	0.0487093	0.0506331	0.0488371	0.0491298	0.0525725	0.0508565	0.0488371	0.0470502	0.0488371	0.0492014	0.0548057	0.0488371	0.0530329	0.052718	0.052718	0.0490039	0.0488371	0.0467685	0.0469392	0.0489633	0.056791	0.0048791	0.00324725	0.00323673
55	MT586875.1 H. major Philippines	0.0471855	0.0471855	0.0471855	0.0827434	0.0825168	0.0825168	0.0702689	0.0702689	0.0702689	0.0455005	0.0455005	0.0455005	0.0742886	0.0742886	0.0742886	0.0744326	0.0744326	0.0489698	0.051005	0.05107	0.05107	0.05107	0.0471855	0.0491199	0.0470443	0.0489698	0.0471855	0.0473735	0.0508237	0.0492037	0.0471855	0.0454101	0.0471855	0.0474921	0.0531697	0.0471855	0.0513906	0.05107	0.05107	0.0473463	0.0471855	0.0450716	0.0452366	0.0473238	0.0551569	0.00162129	1.11022e-16	0.00161604
56	MW084347.1 H. major Vietnam	0.052897	0.052897	0.052897	0.0757861	0.0757861	0.0757861	0.0757861	0.0757861	0.0757861	0.0469269	0.0469269	0.0469269	0.0801799	0.0801799	0.0801799	0.0803491	0.0803491	0.0548195	0.0570605	0.057152	0.057152	0.057152	0.052897	0.0550152	0.052712	0.0548195	0.052897	0.0515678	0.0550152	0.0550152	0.052897	0.0509848	0.052897	0.052897	0.0551797	0.052897	0.0532694	0.057152	0.057152	0.052897	0.052897	0.0448492	0.0429733	0.0488839	0.0573233	0.0105866	0.00878776	0.00875648
57	KC175910.1 H. major Vietnam	0.0495014	0.0495014	0.0495014	0.0737916	0.0737916	0.0737916	0.0737916	0.0737916	0.0737916	0.0437259	0.0437259	0.0437259	0.0758403	0.0758403	0.0758403	0.0759948	0.0759948	0.0513663	0.0535192	0.0536013	0.0536013	0.0536013	0.0495014	0.0515427	0.049335	0.0513663	0.0495014	0.0473569	0.0508058	0.0515427	0.0495014	0.0476462	0.0495014	0.0495014	0.0516933	0.0495014	0.0498398	0.0536013	0.0536013	0.0495014	0.0495014	0.041724	0.0399032	0.0456218	0.0537585	0.00857705	0.00683561	0.00681202
58	MT347897.1 H. major Sri Lanka	0.0506305	0.0506305	0.0506305	0.073333	0.073333	0.073333	0.073333	0.073333	0.073333	0.0447107	0.0447107	0.0447107	0.077671	0.077671	0.077671	0.0778326	0.0778326	0.0525482	0.0547549	0.0548291	0.0548291	0.0548291	0.0506305	0.0527207	0.0504683	0.0525482	0.0506305	0.049276	0.0527207	0.0527207	0.0506305	0.048723	0.0506305	0.0506305	0.0528691	0.0506305	0.0509743	0.0548291	0.0548291	0.0506305	0.0506305	0.0426627	0.0428232	0.046651	0.0549844	0.00875621	0.00697897	0.00695452
59	AB436927.1 H. major Thailand	0.0491056	0.0491056	0.0491056	0.0848829	0.084648	0.084648	0.0723231	0.0723231	0.0723231	0.043577	0.043577	0.043577	0.0763686	0.0763686	0.0763686	0.0765172	0.0765172	0.0508965	0.0529499	0.0530185	0.0530185	0.0530185	0.0491056	0.0510542	0.0489569	0.0508965	0.0491056	0.0494582	0.0529067	0.0511415	0.0491056	0.0473238	0.0491056	0.0495014	0.0511904	0.0491056	0.049419	0.0530185	0.0530185	0.0492735	0.0491056	0.0430931	0.0432501	0.0453909	0.0531608	0.00655526	0.00489872	0.00653359
60	KP408265.1 H. major Thailand	0.0491056	0.0491056	0.0491056	0.0848829	0.084648	0.084648	0.0723231	0.0723231	0.0723231	0.043577	0.043577	0.043577	0.0763686	0.0763686	0.0763686	0.0765172	0.0765172	0.0508965	0.0529499	0.0530185	0.0530185	0.0530185	0.0491056	0.0510542	0.0489569	0.0508965	0.0491056	0.0494582	0.0529067	0.0511415	0.0491056	0.0473238	0.0491056	0.0495014	0.0511904	0.0491056	0.049419	0.0530185	0.0530185	0.0492735	0.0491056	0.0430931	0.0432501	0.0453909	0.0531608	0.00655526	0.00489872	0.00653359
61	KF620348.1 H. major Thailand	0.0491056	0.0491056	0.0491056	0.0848829	0.084648	0.084648	0.0723231	0.0723231	0.0723231	0.043577	0.043577	0.043577	0.0763686	0.0763686	0.0763686	0.0765172	0.0765172	0.0508965	0.0529499	0.0530185	0.0530185	0.0530185	0.0491056	0.0510542	0.0489569	0.0508965	0.0491056	0.0494582	0.0529067	0.0511415	0.0491056	0.0473238	0.0491056	0.0495014	0.0511904	0.0491056	0.049419	0.0530185	0.0530185	0.0492735	0.0491056	0.0430931	0.0432501	0.0453909	0.0531608	0.00655526	0.00489872	0.00653359
62	KF620352.1 H. major Myanmar	0.0453972	0.0453972	0.0453972	0.0807878	0.080561	0.080561	0.0683703	0.0683703	0.0683703	0.0399186	0.0399186	0.0399186	0.0723759	0.0723759	0.0723759	0.0725159	0.0725159	0.0471726	0.0491965	0.0492658	0.0492658	0.0492658	0.0453972	0.0473238	0.0452548	0.0471726	0.0453972	0.0454482	0.0489011	0.0474044	0.0453972	0.0436307	0.0453972	0.0456291	0.0474563	0.0453972	0.0456922	0.0492658	0.0492658	0.0455518	0.0453972	0.0393264	0.039469	0.0417201	0.0494044	0.00987017	0.0081961	0.00983739
63	KF620340.1 H. major Malaysia	0.0452664	0.0452664	0.0452664	0.0805853	0.0803693	0.0803693	0.0682063	0.0682063	0.0682063	0.043583	0.043583	0.043583	0.072197	0.072197	0.072197	0.0723359	0.0723359	0.0470443	0.0490599	0.0491199	0.0491199	0.0491199	0.0452664	0.0471855	0.045134	0.0470443	0.0452664	0.0452887	0.0487391	0.0472658	0.0452664	0.0434974	0.0452664	0.0454832	0.0511985	0.0452664	0.0494266	0.0491199	0.0491199	0.0454204	0.0452664	0.043099	0.0432561	0.0453972	0.0531697	0.00162129	1.11022e-16	0
64	KF620341.1 H. major Malaysia	0.0452664	0.0452664	0.0452664	0.0805853	0.0803693	0.0803693	0.0682063	0.0682063	0.0682063	0.043583	0.043583	0.043583	0.072197	0.072197	0.072197	0.0723359	0.0723359	0.0470443	0.0490599	0.0491199	0.0491199	0.0491199	0.0452664	0.0471855	0.045134	0.0470443	0.0452664	0.0452887	0.0487391	0.0472658	0.0452664	0.0434974	0.0452664	0.0454832	0.0511985	0.0452664	0.0494266	0.0491199	0.0491199	0.0454204	0.0452664	0.043099	0.0432561	0.0453972	0.0531697	0.00162129	1.11022e-16	0
65	AB436929.1 H. major Japan	0.0452606	0.0452606	0.0452606	0.080569	0.0803541	0.0803541	0.0681953	0.0681953	0.0681953	0.043577	0.043577	0.043577	0.0721843	0.0721843	0.0721843	0.0723231	0.0723231	0.0470385	0.0490533	0.0491127	0.0491127	0.0491127	0.0452606	0.047179	0.0451288	0.0470385	0.0452606	0.0452812	0.048731	0.0472593	0.0452606	0.0434916	0.0452606	0.0454764	0.0511904	0.0452606	0.049419	0.0491127	0.0491127	0.0454146	0.0452606	0.0430931	0.0432501	0.0453909	0.0531608	0.00655526	0.00489872	0.00653359
66	AF366414.1 H. australis Australia	0.0528594	0.0528594	0.0528594	0.0890421	0.0887976	0.0887976	0.0763314	0.0763314	0.0763314	0.047279	0.047279	0.047279	0.0804193	0.0804193	0.0804193	0.0805771	0.0805771	0.0546659	0.0567505	0.056819	0.056819	0.056819	0.0528594	0.0548312	0.0527035	0.0546659	0.0528594	0.0535223	0.0569667	0.0549252	0.0528594	0.051062	0.0528594	0.0534238	0.0589648	0.0528594	0.0571716	0.056819	0.056819	0.0530408	0.0528594	0.0509056	0.0510937	0.05301	0.0609907	0.0098705	0.00819631	0.00983771
67	KX668191.1 H. minor Thailand	0.00324301	0.00324301	0.00324301	0.0303693	0.0303215	0.0303215	0.0199031	0.0199031	0.0199031	0.0201241	0.0201241	0.0201241	0.0233205	0.0233205	0.0233205	0.0233599	0.0233599	0.00161429	0.00324065	0.00324305	0.00324305	0.00324305	0	0.00161589	0.00323539	0.00161429	0	0.00174075	0.00172459	0.0016185	0	0.00161429	0	0	0.00983331	0	0.00819343	0.00324305	0.00324305	0	0	0.00673077	0.00675352	0.00486776	0.011512	0.0473596	0.0454323	0.0452664
68	AF366406.1 H. minor Philippines	0.0412463	0.0412463	0.0412463	0.0759101	0.0757415	0.0757415	0.0638185	0.0638185	0.0638185	0.0433072	0.0433072	0.0433072	0.0677148	0.0677148	0.0677148	0.0678414	0.0678414	0.0430167	0.0449746	0.0450035	0.0450035	0.0450035	0.0412463	0.0431177	0.0448903	0.0430167	0.0412463	0.038884	0.0403334	0.0431907	0.0412463	0.0413479	0.0412463	0.0412614	0.0413362	0.0412463	0.0396131	0.0450035	0.0450035	0.041386	0.0412463	0.0370645	0.0371966	0.0357959	0.0394762	0.0668351	0.0647734	0.064526
69	AF366405.1 H. minor Guam	0.036066	0.036066	0.036066	0.0704036	0.0702389	0.0702389	0.0584266	0.0584266	0.0584266	0.0362333	0.0362333	0.0362333	0.0622951	0.0622951	0.0622951	0.0624112	0.0624112	0.0378217	0.0397527	0.0397882	0.0397882	0.0397882	0.036066	0.03792	0.0396784	0.0378217	0.036066	0.03332	0.0348136	0.0379842	0.036066	0.0361652	0.036066	0.0358622	0.0361552	0.036066	0.0344307	0.0397882	0.0397882	0.0361881	0.036066	0.0317502	0.0318633	0.0306645	0.0380156	0.0593548	0.0573303	0.0571131
70	ON684474.1 H. minor Tanzania	0.00866238	0.00866238	0.00866238	0.0303799	0.0303799	0.0303799	0.0303799	0.0303799	0.0303799	0.0195984	0.0195984	0.0195984	0.0322187	0.0322187	0.0322187	0.0322776	0.0322776	0.0104063	0.0122043	0.0122169	0.0122169	0.0122169	0.00866238	0.0104329	0.0121826	0.0104063	0.00866238	0.00884546	0.0105058	0.0104329	0.00866238	0.00869191	0.00866238	0.00866238	0.00869098	0.00866238	0.00695126	0.0122169	0.0122169	0.00866238	0.00866238	0	0	0.00343813	0.0104683	0.0446212	0.042587	0.0424216
71	ON684467.1 H. minor Tanzania	0.00858815	0.00858815	0.00858815	0.030112	0.030112	0.030112	0.030112	0.030112	0.030112	0.0194267	0.0194267	0.0194267	0.0319343	0.0319343	0.0319343	0.0319922	0.0319922	0.010317	0.0120991	0.0121115	0.0121115	0.0121115	0.00858815	0.0103432	0.0120777	0.010317	0.00858815	0.00884546	0.0105058	0.0103432	0.00858815	0.00861727	0.00858815	0.00858815	0.00861636	0.00858815	0.00689155	0.0121115	0.0121115	0.00858815	0.00858815	0	1.11022e-16	0.00340887	0.0103781	0.0442156	0.0422013	0.0420388
72	MY010207TALS1 H. nipponica*	0.0358547	0.0358547	0.0358547	0.0699888	0.0698368	0.0698368	0.0580995	0.0580995	0.0580995	0.0359494	0.0359494	0.0359494	0.0619375	0.0619375	0.0619375	0.0620519	0.0620519	0.0376069	0.0395224	0.0395479	0.0395479	0.0395479	0.0358547	0.0376943	0.0394496	0.0376069	0.0358547	0.033096	0.0345903	0.0377579	0.0358547	0.0359433	0.0358547	0.0356348	0.0359345	0.0358547	0.0342223	0.0395479	0.0395479	0.0359757	0.0358547	0.031557	0.0316687	0.0304847	0.0377804	0.0589624	0.0569551	0.0567417
73	MY010207TALS2 H. nipponica*	0.0358547	0.0358547	0.0358547	0.0699888	0.0698368	0.0698368	0.0580995	0.0580995	0.0580995	0.0359494	0.0359494	0.0359494	0.0619375	0.0619375	0.0619375	0.0620519	0.0620519	0.0376069	0.0395224	0.0395479	0.0395479	0.0395479	0.0358547	0.0376943	0.0394496	0.0376069	0.0358547	0.033096	0.0345903	0.0377579	0.0358547	0.0359433	0.0358547	0.0356348	0.0359345	0.0358547	0.0342223	0.0395479	0.0395479	0.0359757	0.0358547	0.031557	0.0316687	0.0304847	0.0377804	0.0589624	0.0569551	0.0567417
74	AB436935.1 H. nipponica Japan	0.0413613	0.0413613	0.0413613	0.0761314	0.0759745	0.0759745	0.064018	0.064018	0.064018	0.0414598	0.0414598	0.0414598	0.0679178	0.0679178	0.0679178	0.0680446	0.0680446	0.0431438	0.0451035	0.0451217	0.0451217	0.0451217	0.0413613	0.0432343	0.0450196	0.0431438	0.0413613	0.0389875	0.040448	0.0433079	0.0413613	0.0414527	0.0413613	0.0413727	0.0414425	0.0413613	0.0397177	0.0451217	0.0451217	0.0415021	0.0413613	0.0371705	0.0373033	0.0358957	0.0433219	0.0628783	0.060849	0.0606204
75	AB523410.1 H. nipponica Japan	0.0413613	0.0413613	0.0413613	0.0761314	0.0759745	0.0759745	0.064018	0.064018	0.064018	0.0414598	0.0414598	0.0414598	0.0679178	0.0679178	0.0679178	0.0680446	0.0680446	0.0431438	0.0451035	0.0451217	0.0451217	0.0451217	0.0413613	0.0432343	0.0450196	0.0431438	0.0413613	0.0389875	0.040448	0.0433079	0.0413613	0.0414527	0.0413613	0.0413727	0.0414425	0.0413613	0.0397177	0.0451217	0.0451217	0.0415021	0.0413613	0.0371705	0.0373033	0.0358957	0.0433219	0.0628783	0.060849	0.0606204
76	AB436937.1 H. okinawensis Japan	0.037738	0.037738	0.037738	0.0721489	0.071998	0.071998	0.0601655	0.0601655	0.0601655	0.037831	0.037831	0.037831	0.0640291	0.0640291	0.0640291	0.064148	0.064148	0.0395053	0.0414379	0.041458	0.041458	0.041458	0.037738	0.0395909	0.0413613	0.0395053	0.037738	0.0331279	0.0365895	0.039658	0.037738	0.0378248	0.037738	0.0375941	0.0378157	0.037738	0.0360974	0.041458	0.041458	0.037866	0.037738	0.0334696	0.0335886	0.0323271	0.039675	0.0590096	0.057003	0.0567899
77	AB436936.1 H. okinawensis Japan	0.034092	0.034092	0.034092	0.0680871	0.0679423	0.0679423	0.0562537	0.0562537	0.0562537	0.0341795	0.0341795	0.0341795	0.0600747	0.0600747	0.0600747	0.0601854	0.0601854	0.0358412	0.0377436	0.0377657	0.0377657	0.0377657	0.034092	0.0359218	0.0376744	0.0358412	0.034092	0.0292521	0.0327117	0.0359824	0.034092	0.034174	0.034092	0.0337939	0.0341661	0.034092	0.032457	0.0377657	0.0377657	0.0342069	0.034092	0.0297536	0.0298586	0.0287443	0.0360023	0.055084	0.0531034	0.0529062
78	HQ687164.1 H. nipponica South Korea	0.0413613	0.0413613	0.0413613	0.0761314	0.0759745	0.0759745	0.064018	0.064018	0.064018	0.0414598	0.0414598	0.0414598	0.0679178	0.0679178	0.0679178	0.0680446	0.0680446	0.0431438	0.0451035	0.0451217	0.0451217	0.0451217	0.0413613	0.0432343	0.0450196	0.0431438	0.0413613	0.0389875	0.040448	0.0433079	0.0413613	0.0414527	0.0413613	0.0413727	0.0414425	0.0413613	0.0397177	0.0451217	0.0451217	0.0415021	0.0413613	0.0371705	0.0373033	0.0358957	0.0433219	0.0628783	0.060849	0.0606204
79	KX668190.1 H. nipponica South Korea	0.0432307	0.0432307	0.0432307	0.0782193	0.0780535	0.0780535	0.0660198	0.0660198	0.0660198	0.0433375	0.0433375	0.0433375	0.0699459	0.0699459	0.0699459	0.0700771	0.0700771	0.0450196	0.0469972	0.0470193	0.0470193	0.0470193	0.0432307	0.0451177	0.046909	0.0450196	0.0432307	0.0409971	0.0424412	0.0451947	0.0432307	0.0433296	0.0432307	0.0433269	0.0433182	0.0432307	0.041587	0.0470193	0.0470193	0.0433782	0.0432307	0.0390763	0.0392165	0.0377314	0.0452116	0.0649137	0.0628684	0.0626308
80	KX668188.1 H. nipponica South Korea	0.0413613	0.0413613	0.0413613	0.0761314	0.0759745	0.0759745	0.064018	0.064018	0.064018	0.0414598	0.0414598	0.0414598	0.0679178	0.0679178	0.0679178	0.0680446	0.0680446	0.0431438	0.0451035	0.0451217	0.0451217	0.0451217	0.0413613	0.0432343	0.0450196	0.0431438	0.0413613	0.0389875	0.040448	0.0433079	0.0413613	0.0414527	0.0413613	0.0413727	0.0414425	0.0413613	0.0397177	0.0451217	0.0451217	0.0415021	0.0413613	0.0371705	0.0373033	0.0358957	0.0433219	0.0628783	0.060849	0.0606204
81	KX668185.1 H. nipponica South Korea	0.0413613	0.0413613	0.0413613	0.0761314	0.0759745	0.0759745	0.064018	0.064018	0.064018	0.0414598	0.0414598	0.0414598	0.0679178	0.0679178	0.0679178	0.0680446	0.0680446	0.0431438	0.0451035	0.0451217	0.0451217	0.0451217	0.0413613	0.0432343	0.0450196	0.0431438	0.0413613	0.0389875	0.040448	0.0433079	0.0413613	0.0414527	0.0413613	0.0413727	0.0414425	0.0413613	0.0397177	0.0451217	0.0451217	0.0415021	0.0413613	0.0371705	0.0373033	0.0358957	0.0433219	0.0628783	0.060849	0.0606204
82	AB436924.1 H. gaudichaudii Guam	0.0339767	0.0339767	0.0339767	0.0678458	0.067702	0.067702	0.0560578	0.0560578	0.0560578	0.0359541	0.0359541	0.0359541	0.0598646	0.0598646	0.0598646	0.0599745	0.0599745	0.0357198	0.0376151	0.0376371	0.0376371	0.0376371	0.0339767	0.0358	0.0375464	0.0357198	0.0339767	0.0310862	0.0325938	0.0358601	0.0339767	0.0340582	0.0339767	0.0336747	0.0340503	0.0339767	0.032347	0.0376371	0.0376371	0.0340908	0.0339767	0.0296502	0.0297545	0.0286478	0.03588	0.0588756	0.0568707	0.0566575
83	MY050379TP H. decipiens#	0.0725154	0.0725154	0.0725154	0.110824	0.110528	0.110528	0.0973246	0.0973246	0.0973246	0.0687111	0.0687111	0.0687111	0.0971314	0.0971314	0.0971314	0.0973246	0.0973246	0.0744019	0.0766544	0.0767285	0.0767285	0.0767285	0.0725154	0.0746133	0.0764951	0.0744019	0.0725154	0.0726161	0.0737862	0.0747449	0.0725154	0.0727232	0.0725154	0.0718234	0.0726882	0.0725154	0.0708705	0.0767285	0.0767285	0.0727709	0.0725154	0.0689985	0.0692595	0.066503	0.0706112	0.0877207	0.0855101	0.085171
84	MN200776.1 H. decipiens Malaysia	0.0725154	0.0725154	0.0725154	0.110824	0.110528	0.110528	0.0973246	0.0973246	0.0973246	0.0687111	0.0687111	0.0687111	0.0971314	0.0971314	0.0971314	0.0973246	0.0973246	0.0744019	0.0766544	0.0767285	0.0767285	0.0767285	0.0725154	0.0746133	0.0764951	0.0744019	0.0725154	0.0726161	0.0737862	0.0747449	0.0725154	0.0727232	0.0725154	0.0718234	0.0726882	0.0725154	0.0708705	0.0767285	0.0767285	0.0727709	0.0725154	0.0689985	0.0692595	0.066503	0.0706112	0.0877207	0.0855101	0.085171
85	AF366412.1 H. decipiens Malaysia	0.0727055	0.0727055	0.0727055	0.111094	0.110788	0.110788	0.0975531	0.0975531	0.0975531	0.0688972	0.0688972	0.0688972	0.0973586	0.0973586	0.0973586	0.0975531	0.0975531	0.0745896	0.0768512	0.0769347	0.0769347	0.0769347	0.0727055	0.0748114	0.0766904	0.0745896	0.0727055	0.0728368	0.0739999	0.0749434	0.0727055	0.0729232	0.0727055	0.0720259	0.0728867	0.0727055	0.0689854	0.0769347	0.0769347	0.072962	0.0727055	0.0670634	0.0673169	0.0666793	0.0708023	0.0835613	0.0813785	0.0810581
86	AF395673.1 H. decipiens USA	0.0725154	0.0725154	0.0725154	0.110824	0.110528	0.110528	0.0973246	0.0973246	0.0973246	0.0687111	0.0687111	0.0687111	0.0971314	0.0971314	0.0971314	0.0973246	0.0973246	0.0744019	0.0766544	0.0767285	0.0767285	0.0767285	0.0725154	0.0746133	0.0764951	0.0744019	0.0725154	0.0726161	0.0737862	0.0747449	0.0725154	0.0727232	0.0725154	0.0718234	0.0726882	0.0725154	0.0708705	0.0767285	0.0767285	0.0727709	0.0725154	0.0689985	0.0692595	0.066503	0.0706112	0.0877207	0.0855101	0.085171
87	KC175913.1 H. decipiens Vietnam	0.0718234	0.0718234	0.0718234	0.0976887	0.0976887	0.0976887	0.0976887	0.0976887	0.0976887	0.0678635	0.0678635	0.0678635	0.0951671	0.0951671	0.0951671	0.0953643	0.0953643	0.0737847	0.0761326	0.0762163	0.0762163	0.0762163	0.0718234	0.0740105	0.0759667	0.0737847	0.0718234	0.0726161	0.0737862	0.0740105	0.0718234	0.0720451	0.0718234	0.0718234	0.0720072	0.0718234	0.0701106	0.0762163	0.0762163	0.0718234	0.0718234	0.0678297	0.0680891	0.0655641	0.069843	0.0897192	0.0874004	0.0870375
88	AF366411.1 H. decipiens Australia	0.0725154	0.0725154	0.0725154	0.110824	0.110528	0.110528	0.0973246	0.0973246	0.0973246	0.0687111	0.0687111	0.0687111	0.0971314	0.0971314	0.0971314	0.0973246	0.0973246	0.0744019	0.0766544	0.0767285	0.0767285	0.0767285	0.0725154	0.0746133	0.0764951	0.0744019	0.0725154	0.0726161	0.0737862	0.0747449	0.0725154	0.0727232	0.0725154	0.0718234	0.0726882	0.0725154	0.0708705	0.0767285	0.0767285	0.0727709	0.0725154	0.0689985	0.0692595	0.066503	0.0706112	0.0877207	0.0855101	0.085171
89	AB243983.1 H. decipiens Japan	0.0765011	0.0765011	0.0765011	0.115234	0.11493	0.11493	0.101579	0.101579	0.101579	0.0726656	0.0726656	0.0726656	0.101376	0.101376	0.101376	0.101579	0.101579	0.0784045	0.0806899	0.0807628	0.0807628	0.0807628	0.0765011	0.0786231	0.0805212	0.0784045	0.0765011	0.0769244	0.0780599	0.0787624	0.0765011	0.0767156	0.0765011	0.0759731	0.0766782	0.0765011	0.0748533	0.0807628	0.0807628	0.0767719	0.0765011	0.07308	0.0733578	0.0704243	0.0745781	0.0918967	0.0896598	0.0893022
90	MY110207SPS H. beccarii#	0.173707	0.173707	0.173707	0.206984	0.206468	0.206468	0.19154	0.19154	0.19154	0.179079	0.179079	0.179079	0.191481	0.191481	0.191481	0.191928	0.191928	0.173306	0.173701	0.168191	0.168191	0.168191	0.170912	0.170937	0.176085	0.173306	0.170912	0.160071	0.164196	0.174079	0.170912	0.170573	0.170912	0.161624	0.178836	0.170912	0.181716	0.168191	0.168191	0.171594	0.170912	0.175455	0.176235	0.176085	0.187505	0.163326	0.163303	0.165311
91	AF366441.1 H. beccarii Vietnam	0.181062	0.181062	0.181062	0.211754	0.211242	0.211242	0.199165	0.199165	0.199165	0.180784	0.180784	0.180784	0.19324	0.19324	0.19324	0.193689	0.193689	0.18065	0.181065	0.175463	0.175463	0.175463	0.178224	0.178251	0.183472	0.18065	0.178224	0.170801	0.174975	0.181453	0.178224	0.177878	0.178224	0.172049	0.180547	0.178224	0.183418	0.175463	0.175463	0.178938	0.178224	0.175094	0.175871	0.177803	0.183418	0.170558	0.170533	0.172547
92	AF366404.1 H. engelmannii USA	0.176363	0.176363	0.176363	0.224871	0.224262	0.224262	0.206513	0.206513	0.206513	0.165658	0.165658	0.165658	0.212184	0.212184	0.212184	0.212694	0.212694	0.18161	0.184946	0.182135	0.182135	0.182135	0.17921	0.179235	0.184469	0.18161	0.17921	0.165502	0.172622	0.182477	0.17921	0.1788	0.17921	0.180705	0.17583	0.17921	0.178682	0.182135	0.182135	0.179933	0.17921	0.177793	0.178581	0.173091	0.184418	0.172201	0.172176	0.174237
93	MY010207TALS5 H. spinulosa*	0.160475	0.160475	0.160475	0.206461	0.206032	0.206032	0.189141	0.189141	0.189141	0.155544	0.155544	0.155544	0.194889	0.194889	0.194889	0.195337	0.195337	0.165543	0.168649	0.165897	0.165897	0.165897	0.163157	0.163174	0.168243	0.165543	0.163157	0.154274	0.155351	0.166213	0.163157	0.162881	0.163157	0.155865	0.16279	0.163157	0.160138	0.165897	0.165897	0.161131	0.163157	0.158788	0.15947	0.157521	0.160138	0.175927	0.175903	0.175101
94	MY010207SYS1 H. spinulosa#	0.160475	0.160475	0.160475	0.206461	0.206032	0.206032	0.189141	0.189141	0.189141	0.155544	0.155544	0.155544	0.194889	0.194889	0.194889	0.195337	0.195337	0.165543	0.168649	0.165897	0.165897	0.165897	0.163157	0.163174	0.168243	0.165543	0.163157	0.154274	0.155351	0.166213	0.163157	0.162881	0.163157	0.155865	0.16279	0.163157	0.160138	0.165897	0.165897	0.161131	0.163157	0.158788	0.15947	0.157521	0.160138	0.175927	0.175903	0.175101
95	MY010207SYS2 H. spinulosa#	0.157831	0.157831	0.157831	0.20348	0.203065	0.203065	0.186304	0.186304	0.186304	0.152936	0.152936	0.152936	0.192003	0.192003	0.192003	0.192442	0.192442	0.162865	0.165939	0.163206	0.163206	0.163206	0.16049	0.160506	0.165543	0.162865	0.16049	0.151475	0.152558	0.163515	0.16049	0.160225	0.16049	0.15314	0.160138	0.16049	0.157508	0.163206	0.163206	0.158474	0.16049	0.156089	0.156757	0.154912	0.157508	0.173115	0.173092	0.172306
96	MY010207MS1 H. spinulosa#	0.160475	0.160475	0.160475	0.206461	0.206032	0.206032	0.189141	0.189141	0.189141	0.155544	0.155544	0.155544	0.194889	0.194889	0.194889	0.195337	0.195337	0.165543	0.168649	0.165897	0.165897	0.165897	0.163157	0.163174	0.168243	0.165543	0.163157	0.154274	0.155351	0.166213	0.163157	0.162881	0.163157	0.155865	0.16279	0.163157	0.160138	0.165897	0.165897	0.161131	0.163157	0.158788	0.15947	0.157521	0.160138	0.175927	0.175903	0.175101
97	MY010207MS2 H. spinulosa#	0.157831	0.157831	0.157831	0.20348	0.203065	0.203065	0.186304	0.186304	0.186304	0.152936	0.152936	0.152936	0.192003	0.192003	0.192003	0.192442	0.192442	0.162865	0.165939	0.163206	0.163206	0.163206	0.16049	0.160506	0.165543	0.162865	0.16049	0.151475	0.152558	0.163515	0.16049	0.160225	0.16049	0.15314	0.160138	0.16049	0.157508	0.163206	0.163206	0.158474	0.16049	0.156089	0.156757	0.154912	0.157508	0.173115	0.173092	0.172306
98	AF366440.1 H. spinulosa Malaysia	0.157831	0.157831	0.157831	0.20348	0.203065	0.203065	0.186304	0.186304	0.186304	0.152936	0.152936	0.152936	0.192003	0.192003	0.192003	0.192442	0.192442	0.162865	0.165939	0.163206	0.163206	0.163206	0.16049	0.160506	0.165543	0.162865	0.16049	0.151475	0.152558	0.163515	0.16049	0.160225	0.16049	0.15314	0.160138	0.16049	0.157508	0.163206	0.163206	0.158474	0.16049	0.156089	0.156757	0.154912	0.157508	0.173115	0.173092	0.172306
99	AF366439.1 H. spinulosa Australia	0.148116	0.148116	0.148116	0.192908	0.192536	0.192536	0.175984	0.175984	0.175984	0.143497	0.143497	0.143497	0.182007	0.182007	0.182007	0.182423	0.182423	0.153114	0.156128	0.153415	0.153415	0.153415	0.15074	0.150753	0.155758	0.153114	0.15074	0.146601	0.147471	0.153709	0.15074	0.15074	0.15074	0.14573	0.150675	0.15074	0.148067	0.153415	0.153415	0.151345	0.15074	0.149024	0.149668	0.145492	0.148067	0.160646	0.160626	0.159899
100	AF366438.1 H. tricostata Australia	0.167566	0.167566	0.167566	0.214145	0.21373	0.21373	0.196626	0.196626	0.196626	0.162593	0.162593	0.162593	0.202437	0.202437	0.202437	0.202902	0.202902	0.172704	0.175853	0.173044	0.173044	0.173044	0.170277	0.170292	0.175433	0.172704	0.170277	0.170267	0.171209	0.173377	0.170277	0.170012	0.170277	0.168822	0.169925	0.170277	0.167244	0.173044	0.173044	0.170964	0.170277	0.171702	0.172449	0.164598	0.167244	0.177455	0.177435	0.176636
	1. Tamura K. Estimation of the number of nucleotide substitutions when there are strong transition-transversion and G + C-content biases. Mol Biol Evol. 1992;9(4): 678-687. doi: 10.1093/oxfordjournals.molbev.a040752.
	2. Tamura K, Stecher G, Kumar S. MEGA11: molecular evolutionary genetics analysis version 11. Mol Biol Evol. 2021;38(7): 3022-3027. doi: 10.1093/molbev/msab120. PMID: 33892491.
	Disclaimer: Although utmost care has been taken to ensure the correctness of the caption, the caption text is provided "as is" without any warranty of any kind. Authors advise the user to carefully check the caption prior to its use for any purpose and report any errors or problems to the authors immediately (www.megasoftware.net). In no event shall the authors and their employers be liable for a…
[truncated: 52 more columns]

## Sheet: Caption
Table S2. Estimates of evolutionary divergence between sequences
Table S2. Estimates of evolutionary divergence between sequences.The number of base substitutions per site from between sequences are shown. Analyses were conducted using the Tamura 3-parameter model [1]. The rate variation among sites was modeled with a gamma distribution (shape parameter = 1). This analysis involved 100 nucleotide sequences. Codon positions included were 1st+2nd+3rd+Noncoding. …
1. Tamura K. Estimation of the number of nucleotide substitutions when there are strong transition-transversion and G + C-content biases. Mol Biol Evol. 1992;9(4): 678-687. doi: 10.1093/oxfordjournals.molbev.a040752.
2. Tamura K, Stecher G, Kumar S. MEGA11: molecular evolutionary genetics analysis version 11. Mol Biol Evol. 2021;38(7): 3022-3027. doi: 10.1093/molbev/msab120. PMID: 33892491.
Disclaimer: Although utmost care has been taken to ensure the correctness of the caption, the caption text is provided "as is" without any warranty of any kind. Authors advise the user to carefully check the caption prior to its use for any purpose and report any errors or problems to the authors immediately (www.megasoftware.net). In no event shall the authors and their employers be liable for a…
