# Supplementary material for: Morphological and genetic identification of Halophila species and a new distribution record of Halophila nipponica at the Tanjung Adang Laut shoal, Johor, Malaysia
Source: PLoS One. 2024 Oct 3;19(10):e0309143. doi: 10.1371/journal.pone.0309143 (PMC11449352; doi:10.1371/journal.pone.0309143)
Supplement: S3 Table — (*), Samples of this study; (#), Undeposited sequences from Japar Sidik Bujang (JSB). (XLSX) [file pone.0309143.s003.xlsx]

## Sheet: Table S3
Table S3. Sequence divergences of Halophila species by clade. Data were extracted from Table S2. (*), Samples of this study; (#), Undeposited sequences from Japar Sidik Bujang (JSB).
Table A. Sequence divergence between Clade I.
		1	2	3	4	5	6	7	8	9	10	11	12	13	14	15	16	17	18	19	20	21	22	23	24	25	26	27	28	29	30	31	32	33	34	35	36	37	38	39	40	41	42	43	44	45	46	47	48
1	MY010207SYS1 H. ovalis (BL)#
2	MY010207SYS2 H. ovalis (BL)#	0
3	MY010207SYS3 H. ovalis (BL)#	0	0
4	MY010207MS1 H. ovalis (RL)#	0.0303693	0.0303693	0.0303693
5	MY010207MS2 H. ovalis (RL)#	0.0303215	0.0303215	0.0303215	0.0016117
6	MY010207MS3 H. ovalis (RL)#	0.0303215	0.0303215	0.0303215	0.0016117	0
7	MY010207MS4 H. ovalis (SL)#	0.0199031	0.0199031	0.0199031	0.00981889	0.00979519	0.00979519
8	MY010207MS5 H. ovalis (SL)#	0.0199031	0.0199031	0.0199031	0.00981889	0.00979519	0.00979519	0
9	MY010207MS6 H. ovalis (SL)#	0.0199031	0.0199031	0.0199031	0.00981889	0.00979519	0.00979519	0	0
10	MY010207MS1 H. ovalis (BL)#	0.0201241	0.0201241	0.0201241	0.0508033	0.0506806	0.0506806	0.0395353	0.0395353	0.0395353
11	MY010207MS2 H. ovalis (BL)#	0.0201241	0.0201241	0.0201241	0.0508033	0.0506806	0.0506806	0.0395353	0.0395353	0.0395353	0
12	MY010207MS3 H. ovalis (BL)#	0.0201241	0.0201241	0.0201241	0.0508033	0.0506806	0.0506806	0.0395353	0.0395353	0.0395353	0	0
13	MY010207TALS1 H. ovalis (BL)#	0.0233205	0.0233205	0.0233205	0.0166523	0.0166021	0.0166021	0.00654272	0.00654272	0.00654272	0.0431989	0.0431989	0.0431989
14	MY010207TALS2 H. ovalis (BL)#	0.0233205	0.0233205	0.0233205	0.0166523	0.0166021	0.0166021	0.00654272	0.00654272	0.00654272	0.0431989	0.0431989	0.0431989	0
15	MY010207TALS3 H. ovalis (BL)#	0.0233205	0.0233205	0.0233205	0.0166523	0.0166021	0.0166021	0.00654272	0.00654272	0.00654272	0.0431989	0.0431989	0.0431989	0	0
16	MY010207TALS2 H. ovalis (SL)#	0.0233599	0.0233599	0.0233599	0.0166523	0.0166021	0.0166021	0.00654272	0.00654272	0.00654272	0.0432764	0.0432764	0.0432764	1.11022e-16	1.11022e-16	1.11022e-16
17	MY010207TALS3 H. ovalis (SL)#	0.0233599	0.0233599	0.0233599	0.0166523	0.0166021	0.0166021	0.00654272	0.00654272	0.00654272	0.0432764	0.0432764	0.0432764	1.11022e-16	1.11022e-16	1.11022e-16	1.11022e-16
18	MY121200PMB H. ovalis#	0.00486778	0.00486778	0.00486778	0.0321062	0.0320613	0.0320613	0.0216024	0.0216024	0.0216024	0.0218095	0.0218095	0.0218095	0.0250282	0.0250282	0.0250282	0.0250706	0.0250706
19	MY121200MG H. ovalis#	0.00652229	0.00652229	0.00652229	0.0321616	0.0321164	0.0321164	0.0216387	0.0216387	0.0216387	0.0236127	0.0236127	0.0236127	0.0250706	0.0250706	0.0250706	0.0251131	0.0251131	0.0016185
20	MY010207TALS1 H. ovalis (SL)*	0.00324305	0.00324305	0.00324305	0.0268256	0.0267916	0.0267916	0.0164958	0.0164958	0.0164958	0.0236503	0.0236503	0.0236503	0.0198703	0.0198703	0.0198703	0.0199036	0.0199036	0.00486783	0.00487577
21	MY010207TALS2 H. ovalis (SL)*	0.00324305	0.00324305	0.00324305	0.0268256	0.0267916	0.0267916	0.0164958	0.0164958	0.0164958	0.0236503	0.0236503	0.0236503	0.0198703	0.0198703	0.0198703	0.0199036	0.0199036	0.00486783	0.00487577	1.11022e-16
22	MY010207TALS3 H. ovalis (SL)*	0.00324305	0.00324305	0.00324305	0.0268256	0.0267916	0.0267916	0.0164958	0.0164958	0.0164958	0.0236503	0.0236503	0.0236503	0.0198703	0.0198703	0.0198703	0.0199036	0.0199036	0.00486783	0.00487577	1.11022e-16	1.11022e-16
23	AF366420.1 H. ovalis Malaysia	0.00324301	0.00324301	0.00324301	0.0303693	0.0303215	0.0303215	0.0199031	0.0199031	0.0199031	0.0201241	0.0201241	0.0201241	0.0233205	0.0233205	0.0233205	0.0233599	0.0233599	0.00161429	0.00324065	0.00324305	0.00324305	0.00324305
24	KF620346.1 H. ovalis Malaysia	0.00161589	0.00161589	0.00161589	0.0285911	0.0285502	0.0285502	0.0181934	0.0181934	0.0181934	0.0218807	0.0218807	0.0218807	0.0215893	0.0215893	0.0215893	0.0216256	0.0216256	0.0032354	0.00487577	0.0016159	0.0016159	0.0016159	0.00161589
25	KF620344.1 H. ovalis Malaysia	0.00651152	0.00651152	0.00651152	0.0339031	0.0338512	0.0338512	0.0233299	0.0233299	0.0233299	0.0235702	0.0235702	0.0235702	0.0267774	0.0267774	0.0267774	0.026823	0.026823	0.00161587	0.00324826	0.00651162	0.00651162	0.00651162	0.00323539	0.00486778
26	KF620343.1 H. ovalis Malaysia	0.00486778	0.00486778	0.00486778	0.0321062	0.0320613	0.0320613	0.0216024	0.0216024	0.0216024	0.0218095	0.0218095	0.0218095	0.0250282	0.0250282	0.0250282	0.0250706	0.0250706	0	0.0016185	0.00486783	0.00486783	0.00486783	0.00161429	0.0032354	0.00161587
27	KF620342.1 H. ovalis Malaysia	0.00324301	0.00324301	0.00324301	0.0303693	0.0303215	0.0303215	0.0199031	0.0199031	0.0199031	0.0201241	0.0201241	0.0201241	0.0233205	0.0233205	0.0233205	0.0233599	0.0233599	0.00161429	0.00324065	0.00324305	0.00324305	0.00324305	0	0.00161589	0.00323539	0.00161429
28	OM478532.1 H. ovalis Taiwan	0.00525134	0.00525134	0.00525134	0.0214904	0.0214904	0.0214904	0.0214904	0.0214904	0.0214904	0.0218553	0.0218553	0.0218553	0.0251783	0.0251783	0.0251783	0.0252242	0.0252242	0.00349084	0.00525485	0.00525139	0.00525139	0.00525139	0.00174075	0.00348946	0.00524563	0.00349084	0.00174075
29	MT347907.1 H. ovalis Sri Lanka	0.00521248	0.00521248	0.00521248	0.0212806	0.0212806	0.0212806	0.0212806	0.0212806	0.0212806	0.0234215	0.0234215	0.0234215	0.0249434	0.0249434	0.0249434	0.0249886	0.0249886	0.0034533	0.00520582	0.00521259	0.00521259	0.00521259	0.00172459	0.00346206	0.00519672	0.0034533	0.00172459	0.00348946
30	KM609942.1 H. ovalis India	0.00488945	0.00488945	0.00488945	0.0304216	0.0303735	0.0303735	0.0216614	0.0216614	0.0216614	0.021917	0.021917	0.021917	0.0251065	0.0251065	0.0251065	0.0251493	0.0251493	0.00324064	0.00488369	0.00488954	0.00488954	0.00488954	0.0016185	0.0032483	0.00487568	0.00324064	0.0016185	0.00348946	0
31	KX668192.1 H. ovalis Thailand	0.00324301	0.00324301	0.00324301	0.0303693	0.0303215	0.0303215	0.0199031	0.0199031	0.0199031	0.0201241	0.0201241	0.0201241	0.0233205	0.0233205	0.0233205	0.0233599	0.0233599	0.00161429	0.00324065	0.00324305	0.00324305	0.00324305	0	0.00161589	0.00323539	0.00161429	0	0.00174075	0.00172459	0.0016185
32	KP408241.1 H. ovalis Thailand	0.00486783	0.00486783	0.00486783	0.0321078	0.0320626	0.0320626	0.0216029	0.0216029	0.0216029	0.020197	0.020197	0.020197	0.025029	0.025029	0.025029	0.0250714	0.0250714	0.00323661	0.00487089	0.00486787	0.00486787	0.00486787	0.00161429	0.00323542	0.00486296	0.00323661	0.00161429	0	0.00345331	0.00324065	0.00161429
33	KF620351.1 H. ovalis Thailand	0.00324301	0.00324301	0.00324301	0.0303693	0.0303215	0.0303215	0.0199031	0.0199031	0.0199031	0.0201241	0.0201241	0.0201241	0.0233205	0.0233205	0.0233205	0.0233599	0.0233599	0.00161429	0.00324065	0.00324305	0.00324305	0.00324305	0	0.00161589	0.00323539	0.00161429	0	0.00174075	0.00172459	0.0016185	0	0.00161429
34	KC175912.1 H. ovalis Vietnam	0.0033801	0.0033801	0.0033801	0.0207651	0.0207651	0.0207651	0.0207651	0.0207651	0.0207651	0.0210077	0.0210077	0.0210077	0.0225258	0.0225258	0.0225258	0.0225654	0.0225654	0.00168219	0.0033775	0.00338015	0.00338015	0.00338015	0	0.00168394	0.00337178	0.00168219	0	0.00174075	0.00172459	0.00168394	0	0.00168219	0
35	AB436930.1 H. ovalis Indonesia	0.00983331	0.00983331	0.00983331	0.0412231	0.0411421	0.0411421	0.0303648	0.0303648	0.0303648	0.0201922	0.0201922	0.0201922	0.0339012	0.0339012	0.0339012	0.03396	0.03396	0.0114823	0.0131884	0.0132026	0.0132026	0.0132026	0.00983331	0.011512	0.0131661	0.0114823	0.00983331	0.0106543	0.0123016	0.0115308	0.00983331	0.00986549	0.00983331	0.0102539
36	AF366421.1 H. ovalis Japan	0.00324301	0.00324301	0.00324301	0.0303693	0.0303215	0.0303215	0.0199031	0.0199031	0.0199031	0.0201241	0.0201241	0.0201241	0.0233205	0.0233205	0.0233205	0.0233599	0.0233599	0.00161429	0.00324065	0.00324305	0.00324305	0.00324305	0	0.00161589	0.00323539	0.00161429	0	0.00174075	0.00172459	0.0016185	0	0.00161429	0	0	0.00983331
37	AF366418.1 H. ovalis Australia	0.00819343	0.00819343	0.00819343	0.0395095	0.0394353	0.0394353	0.0286841	0.0286841	0.0286841	0.0185061	0.0185061	0.0185061	0.0322106	0.0322106	0.0322106	0.0322664	0.0322664	0.00984241	0.0115396	0.0115504	0.0115504	0.0115504	0.00819343	0.00986596	0.0115201	0.00984241	0.00819343	0.00887662	0.0105425	0.00988212	0.00819343	0.00821959	0.00819343	0.00854375	0.00162108	0.00819343
38	OQ597146.1 H. ovalis Singapore	0.00324305	0.00324305	0.00324305	0.0268256	0.0267916	0.0267916	0.0164958	0.0164958	0.0164958	0.0236503	0.0236503	0.0236503	0.0198703	0.0198703	0.0198703	0.0199036	0.0199036	0.00486783	0.00487577	1.11022e-16	1.11022e-16	1.11022e-16	0.00324305	0.0016159	0.00651162	0.00486783	0.00324305	0.00525139	0.00521259	0.00488954	0.00324305	0.00486787	0.00324305	0.00338015	0.0132026	0.00324305	0.0115504
39	OQ597093.1 H. ovalis Singapore	0.00324305	0.00324305	0.00324305	0.0268256	0.0267916	0.0267916	0.0164958	0.0164958	0.0164958	0.0236503	0.0236503	0.0236503	0.0198703	0.0198703	0.0198703	0.0199036	0.0199036	0.00486783	0.00487577	1.11022e-16	1.11022e-16	1.11022e-16	0.00324305	0.0016159	0.00651162	0.00486783	0.00324305	0.00525139	0.00521259	0.00488954	0.00324305	0.00486787	0.00324305	0.00338015	0.0132026	0.00324305	0.0115504	1.11022e-16
40	OQ597120.1 H. ovalis Singapore	0.00325353	0.00325353	0.00325353	0.0286866	0.0286457	0.0286457	0.019969	0.019969	0.019969	0.0201908	0.0201908	0.0201908	0.0233978	0.0233978	0.0233978	0.0234375	0.0234375	0.00161952	0.00325118	0.00325357	0.00325357	0.00325357	0	0.00162112	0.00324589	0.00161952	0	0.00174075	0.00172459	0.00162375	0	0.00161952	0	0	0.00986545	0	0.00822025	0.00325357	0.00325357
41	OQ597097.1 H. minor Singapore	0.00324301	0.00324301	0.00324301	0.0303693	0.0303215	0.0303215	0.0199031	0.0199031	0.0199031	0.0201241	0.0201241	0.0201241	0.0233205	0.0233205	0.0233205	0.0233599	0.0233599	0.00161429	0.00324065	0.00324305	0.00324305	0.00324305	0	0.00161589	0.00323539	0.00161429	0	0.00174075	0.00172459	0.0016185	0	0.00161429	0	0	0.00983331	0	0.00819343	0.00324305	0.00324305	0
42	OQ831661.1 H. minor Singapore	0.00673077	0.00673077	0.00673077	0.0295859	0.0295859	0.0295859	0.0277549	0.0277549	0.0277549	0.017287	0.017287	0.017287	0.0295336	0.0295336	0.0295336	0.0295859	0.0295859	0.00842444	0.0101596	0.0101676	0.0101676	0.0101676	0.00673077	0.00844288	0.0101421	0.00842444	0.00673077	0.00706205	0.0087381	0.00844288	0.00673077	0.00675203	0.00673077	0.0067995	0.0067515	0.00673077	0.00506255	0.0101676	0.0101676	0.00673077	0.00673077
43	OQ831660.1 H. minor Singapore	0.00675352	0.00675352	0.00675352	0.0296897	0.0296897	0.0296897	0.0278518	0.0278518	0.0278518	0.0173473	0.0173473	0.0173473	0.029637	0.029637	0.029637	0.0296897	0.0296897	0.00845295	0.0101942	0.0102022	0.0102022	0.0102022	0.00675352	0.00847154	0.0101766	0.00845295	0.00675352	0.00708713	0.00876881	0.00847154	0.00675352	0.00677495	0.00675352	0.00682273	0.00677441	0.00675352	0.00507972	0.0102022	0.0102022	0.00675352	0.00675352	0
44	AF366425.1 H. johnsonii USA	0.00486776	0.00486776	0.00486776	0.0357141	0.0356549	0.0356549	0.0250701	0.0250701	0.0250701	0.0149834	0.0149834	0.0149834	0.0285398	0.0285398	0.0285398	0.0285886	0.0285886	0.0065006	0.00816312	0.00816696	0.00816696	0.00816696	0.00486776	0.00651157	0.00814965	0.0065006	0.00486776	0.00526725	0.00695318	0.00652215	0.00486776	0.00488143	0.00486776	0.00507365	0.00488117	0.00486776	0.00325345	0.00816696	0.00816696	0.00488358	0.00486776	0.00166984	0.00167544
45	AF366426.1 H. hawaiiana USA	0.011512	0.011512	0.011512	0.0430896	0.0430009	0.0430009	0.0321567	0.0321567	0.0321567	0.021955	0.021955	0.021955	0.0357163	0.0357163	0.0357163	0.0357786	0.0357786	0.0131664	0.0148875	0.0149054	0.0149054	0.0149054	0.011512	0.0132026	0.0148621	0.0131664	0.011512	0.0124778	0.0141118	0.0132242	0.011512	0.0115506	0.011512	0.0120063	0.00488108	0.011512	0.00325341	0.0149054	0.0149054	0.0115497	0.011512	0.00847003	0.0084989	0.00653095
46	KX668191.1 H. minor Thailand	0.00324301	0.00324301	0.00324301	0.0303693	0.0303215	0.0303215	0.0199031	0.0199031	0.0199031	0.0201241	0.0201241	0.0201241	0.0233205	0.0233205	0.0233205	0.0233599	0.0233599	0.00161429	0.00324065	0.00324305	0.00324305	0.00324305	0	0.00161589	0.00323539	0.00161429	0	0.00174075	0.00172459	0.0016185	0	0.00161429	0	0	0.00983331	0	0.00819343	0.00324305	0.00324305	0	0	0.00673077	0.00675352	0.00486776	0.011512
47	ON684474.1 H. minor Tanzania	0.00866238	0.00866238	0.00866238	0.0303799	0.0303799	0.0303799	0.0303799	0.0303799	0.0303799	0.0195984	0.0195984	0.0195984	0.0322187	0.0322187	0.0322187	0.0322776	0.0322776	0.0104063	0.0122043	0.0122169	0.0122169	0.0122169	0.00866238	0.0104329	0.0121826	0.0104063	0.00866238	0.00884546	0.0105058	0.0104329	0.00866238	0.00869191	0.00866238	0.00866238	0.00869098	0.00866238	0.00695126	0.0122169	0.0122169	0.00866238	0.00866238	0	0	0.00343813	0.0104683	0.00866238
48	ON684467.1 H. minor Tanzania	0.00858815	0.00858815	0.00858815	0.030112	0.030112	0.030112	0.030112	0.030112	0.030112	0.0194267	0.0194267	0.0194267	0.0319343	0.0319343	0.0319343	0.0319922	0.0319922	0.010317	0.0120991	0.0121115	0.0121115	0.0121115	0.00858815	0.0103432	0.0120777	0.010317	0.00858815	0.00884546	0.0105058	0.0103432	0.00858815	0.00861727	0.00858815	0.00858815	0.00861636	0.00858815	0.00689155	0.0121115	0.0121115	0.00858815	0.00858815	0	1.11022e-16	0.00340887	0.0103781	0.00858815	0
Table B. Sequence divergence between Clade II.
		1	2	3	4	5	6	7	8	9	10	11	12	13
1	MY010207TALS1 H. nipponica*
2	MY010207TALS2 H. nipponica*	0
3	AB436935.1 H. nipponica Japan	0.0148791	0.0148791
4	AB523410.1 H. nipponica Japan	0.0148791	0.0148791	0
5	AB436937.1 H. okinawensis Japan	0.011519	0.011519	0.0132052	0.0132052
6	AB436936.1 H. okinawensis Japan	0.00817663	0.00817663	0.00985895	0.00985895	0.00325119
7	HQ687164.1 H. nipponica South Korea	0.0148791	0.0148791	0	0	0.0132052	0.00985895
8	KX668190.1 H. nipponica South Korea	0.0165829	0.0165829	0.00162373	0.00162373	0.0149033	0.0115397	0.00162373
9	KX668188.1 H. nipponica South Korea	0.0148791	0.0148791	0	0	0.0132052	0.00985895	0	0.00162373
10	KX668185.1 H. nipponica South Korea	0.0148791	0.0148791	0	0	0.0132052	0.00985895	0	0.00162373	0
11	AB436924.1 H. gaudichaudii Guam	0.00982687	0.00982687	0.0148796	0.0148796	0.0115193	0.00817679	0.0148796	0.0165835	0.0148796	0.0148796
12	AF366406.1 H. minor Philippines	0.0165601	0.0165601	0.0217285	0.0217285	0.0165842	0.0148804	0.0217285	0.023475	0.0217285	0.0217285	0.00983475
13	AF366405.1 H. minor Guam	0.00989872	0.00989872	0.0149779	0.0149779	0.00990777	0.0082344	0.0149779	0.0166968	0.0149779	0.0149779	0.00654371	0.0065326
Table C. Sequence divergence between Clade III.
		1	2	3	4	5	6	7	8	9	10	11	12	13	14	15	16	17	18	19	20	21
1	MY120100PG H. major#
2	MY121200PMB H. major#	0.00162129
3	MY121200PS H. major#	0.00162129	1.11022e-16
4	MY010207TALS4 H. major*	0.00324611	0.00161956	0.00161432
5	MY010207TALS5 H. major*	0.00488434	0.0032461	0.00323557	0.00161602
6	MY010207TALS6 H. major*	0.00653446	0.00488434	0.00486842	0.00324359	0.00161602
7	MT028356.1 H. major Indonesia	0.00816929	0.0065203	0.00649907	0.00486324	0.00650136	0.0081513
8	MT028355.1 H. major Indonesia	0.00982427	0.00816985	0.00814317	0.00649909	0.00814255	0.00979793	0.0114498
9	AB436928.1 H. major Indonesia	0.0048791	0.00324725	0.00323673	0.00161432	0.00323557	0.00486842	0.00649907	0.00814317
10	MT586875.1 H. major Philippines	0.00162129	1.11022e-16	0.00161604	0.00323559	0.00486842	0.00651303	0.00814259	0.00979208	0.00486325
11	MW084347.1 H. major Vietnam	0.0105866	0.00878776	0.00875648	0.0105097	0.0087252	0.0105097	0.0158553	0.0176436	0.0122723	0.0105487
12	KC175910.1 H. major Vietnam	0.00857705	0.00683561	0.00681202	0.00851733	0.00678931	0.00851733	0.0137076	0.0154461	0.0102315	0.00854724	0.0034625
13	MT347897.1 H. major Sri Lanka	0.00875621	0.00697897	0.00695452	0.00870466	0.00694131	0.00870466	0.0140225	0.0158075	0.0104642	0.00872532	0.00519723	0.00519723
14	AB436927.1 H. major Thailand	0.00655526	0.00489872	0.00653359	0.00816916	0.0065128	0.00816916	0.0131441	0.0148101	0.0098129	0.00819653	0.0052136	0.0068118	0.00345344
15	KP408265.1 H. major Thailand	0.00655526	0.00489872	0.00653359	0.00816916	0.0065128	0.00816916	0.0131441	0.0148101	0.0098129	0.00819653	0.0052136	0.0068118	0.00345344	0
16	KF620348.1 H. major Thailand	0.00655526	0.00489872	0.00653359	0.00816916	0.0065128	0.00816916	0.0131441	0.0148101	0.0098129	0.00819653	0.0052136	0.0068118	0.00345344	0	0
17	KF620352.1 H. major Myanmar	0.00987017	0.0081961	0.00983739	0.0114866	0.0098128	0.0114866	0.016507	0.0181871	0.0131441	0.0115179	0.00872508	0.0102579	0.00694128	0.00323555	0.00323555	0.00323555
18	KF620340.1 H. major Malaysia	0.00162129	1.11022e-16	0	0.00161432	0.00323557	0.00486842	0.00649907	0.00814317	0.00323673	0.00161604	0.00875648	0.00681202	0.00695452	0.00653359	0.00653359	0.00653359	0.00983739
19	KF620341.1 H. major Malaysia	0.00162129	1.11022e-16	0	0.00161432	0.00323557	0.00486842	0.00649907	0.00814317	0.00323673	0.00161604	0.00875648	0.00681202	0.00695452	0.00653359	0.00653359	0.00653359	0.00983739	0
20	AB436929.1 H. major Japan	0.00655526	0.00489872	0.00653359	0.00816916	0.0065128	0.00816916	0.0131441	0.0148101	0.0098129	0.00819653	0.0087561	0.0102947	0.00695438	0.00324349	0.00324349	0.00324349	0.00651275	0.00653359	0.00653359
21	AF366414.1 H. australis Australia	0.0098705	0.00819631	0.00983771	0.0114869	0.0131727	0.0148712	0.0165075	0.0181877	0.0131445	0.0115184	0.0159465	0.0173554	0.0140766	0.00983739	0.00983739	0.00983739	0.0131725	0.00983771	0.00983771	0.00651286
Table D. Sequence divergence between Clade VI.
		1	2	3	4	5	6	7	8
1	MY010207TALS5 H. spinulosa*
2	MY010207SYS1 H. spinulosa#	0
3	MY010207SYS2 H. spinulosa#	0.00165979	0.00165979
4	MY010207MS1 H. spinulosa#	0	0	0.00165979
5	MY010207MS2 H. spinulosa#	0.00165979	0.00165979	0	0.00165979
6	AF366440.1 H. spinulosa Malaysia	0.00165979	0.00165979	0	0.00165979	0
7	AF366439.1 H. spinulosa Australia	0.017291	0.017291	0.0154375	0.017291	0.0154375	0.0154375
8	AF366438.1 H. tricostata Australia	0.0312212	0.0312212	0.0310143	0.0312212	0.0310143	0.0310143	0.0353692
